# Supplementary material for: AI-driven voltage map analysis for optimizing catheter ablation strategy in atrial fibrillation: a proof-of-concept study
Source: Eur Heart J Digit Health. 2026 Mar 31;7(4):ztag054. doi: 10.1093/ehjdh/ztag054 (PMC13131983; doi:10.1093/ehjdh/ztag054)
Supplement: ztag054_Supplementary_Data [file ztag054_supplementary_data.zip]

Archive with 2 entries (2 files):
- Supplementary_Table4_EHRA_Checklist.docx
- Supplement_Materials.docx
